# Supplementary material for: Identification of exacerbation risk in patients with liver dysfunction using machine learning algorithms
Source: PLoS One. 2020 Oct 9;15(10):e0239266. doi: 10.1371/journal.pone.0239266 (PMC7546449; doi:10.1371/journal.pone.0239266)
Supplement: S1 Table — Viral liver disease relevant data underlying the findings described in manuscript. (XLSX) [file pone.0239266.s001.xlsx]

## Sheet: Sheet1
level	Conscience	AST	NEUT	LYMPH	CREAT	ALT	ALB	TPROT	TBILI	Na	Ca	PA	INR	CHOL	TRIG
1	0	219	5.98	1.56	98	417	38.4	63.4	310.58	136.3	2.31	58	1.46	1.5	1.04
1	0	2090	4.85	0.55	127	745	37.5	67.5	192.7	133	2.29	62	1.21	3.68	3.89
1	0	353	3.43	0.81	91	406	29.3	52.2	98.4	138	2.06	45	1.4	2.82	1.01
1	0	961	8.51	1.96	60	1835	33.8	64.4	473.61	137.2	2.21	50	1.35	3.13	2.17
1	0	27	2.2	1.93	82	29	47.5	77.9	8.2	141	2.47	247	0.94	4.94	1.17
1	0	459	3	1.7	71	971	39.1	67.7	81.99	134.1	2.26	41	1.5	4.15	1.13
1	0	582	4.17	1.4	60	454	35.8	67.3	241.2	133	2.28	57	1.48	4.2	2.61
1	0	1080	2.16	1.37	78	1079	34.2	60.9	139.4	140	2.21	20	1.26	4.44	2.01
1	0	696	4.49	1.8	82	1216	34.2	59.9	31.4	140	2	114	1.39	3.32	0.75
1	0	544	2.99	2.05	83	512	35	67.7	160.41	137.3	2.17	40	1.44	4.39	2.37
1	0	148	8.43	2.43	97	138	26	49.2	222.5	138	1.87	106	1.43	3.15	1.38
1	0	225	7.86	2.01	72	822	36.4	66.7	242	135	2.17	52	1.32	5.23	2.08
1	0	545	3.46	1.29	68	388	28.6	63.1	384.7	134	2.06	7	1.5	3.11	2.1
1	0	64	5.73	1.16	81	48	26.2	68.6	288.1	144	2.28	20	1.42	2.18	1.48
1	0	139	4.2	1.59	267	24	42.5	76.3	360.02	140.4	2.57	129	1.58	3.18	1.13
1	0	286	8.94	1.04	50	454	27.8	57.6	373.6	132	2.04	18	1.27	3.15	2.44
1	0	212	2.92	1.91	66	496	37.1	63.2	15.7	138.1	2.18	84	1.18	3.66	2.15
1	0	688	6.55	2.48	37	459	37.1	65.8	353.39	135.8	2.37	38	1.39	2.03	0.93
1	0	101	38.05	2.19	84	41	26.7	49.7	251.9	132	1.65	25	1.54	7.29	3.77
1	0	2065	1.89	1.32	62	2252	29.1	58	101.1	140	1.98	49	1.35	3.37	2.32
1	0	600	2.19	1.34	66	490	38.2	64.2	204.27	141.9	2.28	44	1.32	3.54	2.28
1	0	379	5.43	1.3	58	189	35.1	52.8	347.3	135	2.39	57	1.32	2.98	1.51
1	0	278	11.6	2.64	40	853	26.6	57.9	273.8	140	1.99	12	1.45	4.02	2.03
1	0	150	8.47	1.08	51.9	132	34.4	53.6	376.7	136	2.21	125	1.25	3.21	1.91
1	0	28	5.66	0.59	121	18	34.4	65.4	18.3	132	2.26	95	1.15	3.81	1.39
1	0	644	14.72	1.83	70	3200	42.9	66.7	237.31	142.2	2.51	53	1.58	5.08	1.99
1	0	112	16.12	1.93	120.5	86	33.1	59.1	928.1	129	2.19	143	1.52	2.87	2.89
1	0	73	4.32	0.99	95	107	29	51.8	508.18	141.5	2.04	61	1.29	2.77	2.1
1	0	220	4.91	0.33	151	141	31.8	57.5	587.5	144	2.26	35	1.33	2.79	2.3
1	0	143	5.42	1.21	70	64	29.5	58.8	407.1	131	2.21	52	1.39	4.19	1.1
1	0	215	9.04	1.54	57	415	29.6	59.7	262.37	135.3	2.42	83	1.52	5.43	0.8
1	0	29	3.37	0.97	63	14	28.1	65.3	78	137	1.93	7	1.32	3.26	1.15
1	0	43	7.74	1.65	90	44	40.4	73.4	295.33	137.5	2.49	87	1.26	3.29	1.03
1	0	629	2.3	0.79	98	841	34.9	56.8	46.07	132.9	2.1	54	1.37	1.79	0.82
1	0	126	12.5	0.6	62	171	31.4	56.1	484.5	139	2.18	135	1.41	3.66	1.48
1	0	436	3.62	0.49	66	450	36.1	61.2	264.3	129	2.17	36	1.34	2.97	1.86
1	0	80	1.52	3.04	58	37	24.8	64.6	48.6	141	1.94	12	1.58	1.85	0.69
1	0	579	2.37	1.09	62	1104	32.4	59.5	24.6	137	2.24	65	1.27	4.65	1.34
1	0	1611	4.3	1.13	60	1108	31.2	56.4	299.8	137	2.14	62	1.35	2.97	1.81
1	0	32	6.65	1.26	36	23	39.1	63.8	116.85	141.9	2.34	103	1.48	4.18	0.41
1	0	564	4.67	1.03	56	285	27.3	56.4	83.7	136	2.03	9	1.47	2.24	0.84
1	4	64	16.22	3.88	384	39	31.2	65	226.2	138	2.04	145	1.58	4.93	3.83
1	0	933	2.09	0.54	128	638	25.6	51.3	155.4	135	1.95	17	1.55	3.83	1.15
1	0	39	1.64	0.75	73	24	25.5	55.2	24	127	1.89	33.1	1.37	1.96	0.35
1	0	111	5.41	1.78	86	225	30.8	64	616.1	141	2.24	48	1.51	2.57	1.88
1	0	46	2.91	1.84	52	59	37.3	60.8	27.9	140	2.33	108	1.14	3.69	0.75
1	0	514	4.86	2.42	85	206	37.1	73.1	102.57	134.4	2.29	53	1.18	5.57	1.44
1	0	198	3.25	1.64	42	219	32.4	56.1	167.9	133	2.24	77	1.5	3.13	1.94
1	0	518	4.19	2.28	68	1151	33.5	67.3	349.19	138	2.23	49	1.59	4.43	2.77
1	4	98	9.31	2.03	102	36	26.1	59.5	339.4	158	2.88	33	1.23	2.77	3.03
1	0	35	7.22	0.17	267	16	36	69.6	769.69	118.4	2.36	60	1.58	1.72	1.54
1	0	251	6.35	1.25	92	269	33.3	69.3	314.1	130	2.45	40	1.39	3.52	3.24
1	0	43	2.33	0.93	59	28	38.8	64.7	40.1	137.8	2.01	62	1.01	4.22	1.21
1	0	33	27.03	2.2	101	11	25.1	49.7	363.83	139.7	1.88	42	1.55	3.04	1.39
1	0	1459	4.05	1.04	80	1392	39.4	60.5	184.05	139.9	2.3	44	1.39	3.03	0.81
1	0	79	3.8	1.54	65	66	30.3	58.4	346.6	136	2.24	72	1.48	2.6	2.43
1	0	706	5.86	0.57	27	1366	33	63	257.2	134	2.08	45	1.51	4.63	1.9
1	0	64	3.06	0.58	51	24	31.1	62.3	30.96	136.4	2.17	38	1.21	2.17	0.74
1	0	26	3.81	1.34	83	34	37.5	56.6	25.38	140.8	2.14	108	1.25	3.05	0.77
1	0	125	5.25	1.31	65	62	35.5	65	771.75	120.9	2.43	58	1.36	3.57	0.01
1	0	112	20.05	1.18	39	39	33	63.8	483.4	124	2.24	52	1.59	4.74	2.44
1	0	277	5.32	0.59	53	35	37	57.2	5.3	140	2.03	98	1.31	3.01	0.7
1	0	69	4.82	1.29	66	84	32.5	58.8	361.56	136.3	2.15	65	1.41	2.16	1.59
1	0	123	4.78	1.5	351	63	35.8	80.5	34.1	137	2.25	164	1.24	4.36	3.12
1	0	45	5.98	0.88	141.8	50	29.5	61.8	99.4	135	1.99	96	1.16	6.97	1.01
1	0	164	3.25	0.99	60	142	35.7	68.8	411.6	136	2.27	63	1.4	2.38	2.51
1	0	161	4.49	0.67	62	103	31.9	51.8	469.3	133	2.18	13	1.57	2.5	2.04
1	0	160	5.26	1.59	56	53	29.5	57.2	335	129	2.2	64	1.43	7.68	3.91
1	5	32	4.77	0.67	53	39	34	74.1	75.21	138.2	2.16	34	1.58	4.13	0.64
1	0	283	9.86	0.58	74	92	28.5	74.3	225.5	133	2.09	45	1.44	4.13	1.93
1	0	1958	7.95	2.78	152	1801	32.8	58.3	121.6	139	2.27	55	1.46	2.82	1.68
1	0	114	9.62	1.22	80	63	21.8	68.3	367.4	125	1.93	20	1.59	2.9	1.74
1	0	402	2.04	0.82	68	216	32.6	63.8	147.6	127	2.14	43	1.44	3.64	1.61
1	0	731	5.48	2.22	81	202	36.7	69.4	415	142	2.09	44	1.09	4.66	4.72
1	0	505	6.71	1.62	79	1267	34	61.9	336.38	135.7	2.35	52	1.25	4.35	2.54
1	0	26	2.3	1.17	81	16	35.8	72.3	69.8	138	2.28	65	1.54	4.49	0.52
1	0	1075	4.3	1.51	54	732	35.4	72.6	248.9	141	2.27	61	1.32	3.53	2.08
1	0	82	2.64	1.23	72	72	36.9	57.6	198.8	139.3	2.23	110	0.95	5.02	2.1
1	0	112	3.74	1.38	75	68	25.7	68	444.93	139.1	1.99	12	1.56	3.3	0.45
1	0	151	7.23	0.79	74	86	32.4	52.1	600.9	138	2.19	86	1.54	2.71	1.36
1	0	106	1.86	1.92	41	86	36.4	79	60.8	142	2.28	98	1.35	4.49	1
1	0	103	20.86	3.5	46	46	32.2	70	396.6	131	2.29	47	1.57	5.52	2.22
1	0	967	3.78	1.01	74	789	36.1	59.2	186.3	140	2.23	32	1.5	2.79	1.3
1	0	57	7.81	1.12	462.9	14	35.8	69.5	204.9	136	2.36	116	1.38	3.23	2.38
1	0	2288	7.3	2.35	252	2336	31	59.2	413.1	133	2.11	43	1.49	2.83	0.73
1	0	91	5.56	1.34	51	111	31.1	55	232.4	133.5	2.28	52	1.41	10.74	2.79
1	0	1327	2.93	0.93	76	1470	33.5	65.7	112.6	136	2.2	37	1.54	4.32	0.69
1	0	173	5.84	1.08	89	774	28.9	63	198.9	134	2.08	36	1.59	3.2	1.17
1	0	27	0.99	1.07	80	12	33.5	58.2	51.2	144	2.27	91.1	1.24	4.12	1.63
1	0	1910	3.08	1.09	54	2914	36.9	62.5	308.6	136	2.22	57	1.4	3.64	1.98
1	0	209	3.72	0.72	85	127	37.6	59.5	525.5	137	2.32	73	1.56	2.23	2.16
1	0	168	8.04	0.94	285	260	24	56.1	179.17	142.8	2.24	35	1.44	3.05	1.41
1	0	138	2.42	1.01	71	73	37.8	63.8	75.6	136	2.35	32	1.28	5.08	1.06
1	0	1211	4.88	0.93	49	1142	29	57.5	161.24	133.3	2.11	26	1.53	3.79	2.17
1	0	1994	1.3	0.61	43	1212	39.6	62.4	89.4	136	2.17	86	1.25	3.32	1.4
1	0	141	3.37	0.79	55	93	35.2	57.9	260.67	140.2	2.29	53	1.58	3	1.49
1	0	120	4	1.08	60	106	44.2	70	754.5	138	2.42	75	1.47	2.51	2.57
1	0	994	5.76	2.49	98	2520	35.8	65.4	228.5	137	2.12	22	1.58	3.25	2.65
1	0	146	16.95	0.41	233	97	28.3	49.2	634	129.2	2.03	142	1.54	2.09	0.31
1	0	235	1.62	0.45	78	504	46.6	78.4	153.3	142	2.42	92	1.42	2.58	1.88
1	0	54	5.65	2.09	74.4	46	32	63	17.5	137.3	2.31	138	1.07	3.87	1.02
1	0	503	5.01	1.54	43	245	30.5	77	428	138	2.13	45	1.41	4.01	2.24
1	0	519	5.7	0.9	42	840	33.2	56	527.04	136.1	2.34	31	1.58	2.59	1.14
1	0	433	7.58	0.92	77	329	33.5	71.1	455.7	128	2.23	27	1.57	1.78	1.49
1	0	2018	3.29	2.37	65	885	28.3	72.7	233.19	133.9	2.54	13	1.56	2.5	0.55
1	5	311	14.72	1.14	115	301	33	57.1	150.79	132.3	2.18	9	1.38	0.93	0.47
1	0	338	4.1	1.72	53	667	32.9	57.4	287.7	133	2.2	10	1.39	4.35	2.36
1	0	314	6.61	1.44	80	546	38.3	58.3	226	137	2.26	80	1.39	3.15	2.76
1	0	220	6.04	1.42	50	172	28.1	45.4	412.2	131	1.91	63	1.55	2.15	1.44
1	0	107	5.29	0.89	68	337	41.6	70.2	361.3	140	2.31	70	1.14	4.01	3.94
1	0	570	2.15	1.81	66	382	42.1	73.8	41.51	139.2	2.35	78	1.24	4.74	1.63
1	0	35	7.1	1.72	83	23	34	73.2	11.6	139	2.13	93	1.16	3.28	0.46
1	0	260	9.47	1.18	133	341	22.6	38.9	322.2	134	2.13	27	1.57	2.71	1.6
1	0	85	4.39	1.38	93	82	36	64.7	434.1	138	2.31	98	1.38	4.68	2.52
1	0	88	6.47	1.19	58	92	31.8	56.9	14.4	141	2.15	60	1.01	4.02	0.67
1	0	929	2.51	0.92	74	1699	46.3	68.6	32.94	138	2.17	172	1.1	3.85	0.7
1	0	128	16.15	0.71	51	146	28.7	57	382.77	128.4	2.12	102	1.52	5.99	0.31
1	0	93	2.13	0.86	49	30	21.4	50.6	106.2	137	1.73	15	1.48	2.13	1.01
1	0	54	11.56	1.22	28	46	34.7	53.9	368.5	140	2.36	56	1.38	4.04	1.99
1	0	1425	4.33	0.66	95	1803	32.6	61.2	131.9	134	2.33	10	1.58	4.12	2.43
1	0	130	5.65	1.72	85.5	130	31	57.9	207.2	131	2.15	18	1.58	3.33	1.17
1	0	850	12.21	2.41	79	1485	37.3	59.5	299.33	133.4	2.32	44	1.5	5.42	3.35
1	0	206	4.75	2.4	251	223	31	57.3	323.38	136.9	2.16	76	1.06	3.7	3.62
1	0	1276	6.31	1.23	160	2676	32.5	59.5	160.3	139	2.32	66	1.46	3.41	2.28
1	0	362	3.74	0.98	80	668	35.1	61.4	148.9	138	1.99	10	1.56	1.62	0.64
1	0	60	33.25	1	184	46	32.4	57.4	171.5	151	2.37	339	1.33	3.87	4.99
1	0	91	3.34	0.87	70	99	43.6	75.4	525.5	138	2.44	86	1.24	2.9	1.83
1	0	145	7.52	1.39	84.1	312	33	71.3	362.9	133	2.22	34	1.43	3.65	1.86
1	0	184	14.64	1.37	87	54	37	67.7	362.7	132	2.33	94	1.2	4.96	1.87
1	0	77	1.19	0.61	87	47	28.1	59.7	25.6	138	1.97	32	1.59	2.12	0.72
1	0	81	2.02	1.09	76	36	22.2	67.9	55.9	133	2.11	10	1.56	3.39	1.9
1	0	251	5.34	1.46	69	167	41.8	62.8	536.6	137	2.38	102	1.25	3.35	3.21
1	0	909	4.15	1.36	72	2430	42.8	71.6	413.4	141	2.48	62	1.24	4.43	3.79
1	0	61	4.13	1.18	46	67	36	68.6	350.48	131.9	2.29	51	1.39	2.04	1.35
1	0	100	5.38	0.87	51	64	27.3	54.7	321.57	144	2	80	1.42	3.29	1.67
1	0	137	2.91	0.75	53	304	33	62.6	509.3	141	2.43	74	1.44	2.27	2.46
1	0	122	5.86	1.25	80	198	33.9	69.9	561.28	126.5	2.28	92	1.46	1.87	1.67
1	0	148	4.81	2.69	73	162	26.1	45.9	157.62	138.5	2	37	1.5	4.43	1.31
1	0	105	4.55	1.33	92	750	36.4	67.9	184.5	137	2.39	33	1.41	3.65	0.9
1	0	756	1.88	1.41	85	873	35.7	65.6	119.5	137	2.33	71	1.42	3.98	1.95
1	0	112	5.51	2.22	78	310	31.8	59.1	51.91	139.9	2.15	64	1.48	3.12	1.14
1	0	233	10.98	4.71	83	121	29.9	63.2	190.1	134	2.26	51	1.51	2.86	1.64
1	0	529	5.71	1.59	79	672	36.7	64.9	177.2	138	2.02	41	1.44	3.61	2.31
1	0	9650	2.89	2.61	66	4320	28.6	54.1	35.32	134.6	2	137	1.23	2.88	1.83
1	0	81	1.44	1.11	64	64	26	60.7	27.49	135	1.95	72	1.04	3.34	0.7
1	0	271	11.16	1.36	64	575	33	60.5	339.3	135	2.17	90	1.46	4.68	1.62
1	0	394	8.39	2.03	64	129	29.8	61.4	340.97	135.1	2.27	72	1.45	3.82	3.54
1	0	526	3.52	1.34	99	1108	35.5	62.9	260.4	139	2.22	73	1.22	4.13	1.9
1	0	150	11.36	1.23	159	85	35.8	71.6	492	137	2.42	94	1.22	1.72	1.83
1	0	90	1.86	1.47	62	47	41.2	73.1	59.59	137.1	2.6	15	1.29	4.05	0.59
1	0	1313	4.29	2.01	61	719	35.6	58.4	273.9	142	2.33	35	1.59	3.62	1.81
1	0	2738	1.69	0.6	53	1857	31.6	57.2	266	137	2.07	15	1.43	2.98	1.91
1	0	52	2.84	1.66	74	161	31	61.3	179.7	140	2.24	55	1.15	3.91	2.45
1	0	119	4.45	1.71	73	348	35.7	66.3	357.3	137	2.29	61	1.37	4.09	2.33
1	0	439	4.17	0.66	66	436	28.3	50.9	478.5	136	2.13	35	1.29	2.36	0.1
1	0	200	13.11	0.73	236	124	29.6	63	511.2	128	2.24	82	1.47	3.45	2.2
1	0	43	4.12	1.15	343	36	37.9	62.3	17.9	137	2.33	134	1.12	4.54	0.64
1	0	117	4.85	1.7	46	365	35.4	59.3	347.9	136	2.3	36	1.49	2.71	0.95
1	0	75	4.52	0.86	66	76	38.3	65.6	302.71	139.8	2.4	122	1.54	5.05	0.04
1	0	584	3.43	0.9	62	673	27.9	67.1	481.87	135.3	2.09	36	1.57	3.28	1.93
1	0	117	10.88	2.43	188	50	26.4	59.2	582.8	138.4	2.21	51.5	1.48	2.89	0.51
1	0	116	7.65	1.92	68	97	32.1	47.2	392.95	140	2.19	85	1.54	3.25	1.61
1	0	1148	3.34	1.87	60	301	34.8	64.6	386.4	139	2.31	24	1.44	2.9	1.6
1	0	64	6.35	1.37	303.3	38	32	74.3	90.2	125.5	2.4	62	1.45	2.53	0.8
1	0	391	5.86	0.61	84	495	31.2	70.6	418.4	135	2.12	29	1.24	2.21	1.65
1	0	62	5.92	0.7	56	33	35.4	55.9	198	144	2.49	124	1.43	3.87	0.82
1	0	136	6.35	0.84	72	88	35.6	84	439.1	128	2.21	68	1.33	3.3	1.88
1	0	191	14.41	1.42	111	76	24.7	63.5	181	136	2.17	32	1.32	5.11	1.13
1	0	263	3.75	1.02	67	150	40.5	72.7	582.7	137	2.37	84	1.39	2.95	1.88
1	0	174	10.36	1.53	127	132	29.9	57.6	151.4	138	2.12	99	1.01	6.68	1.43
1	0	31	1.97	1.07	42	19	40.6	66.9	16.7	143	2.24	142	1	3.72	0.93
1	0	235	7.78	1.34	82	113	28.3	59.7	363.12	138.5	2.21	77	1.33	5.04	2.74
1	0	197	6.77	1.31	78	251	30.3	60.2	686.53	134.2	2.41	115	1.27	2.48	1.56
1	0	186	5.16	1.31	70	125	34.3	52.3	366.4	137	2.32	169	1.28	3.31	2.54
2	0	701	8.14	0.73	201	382	33.2	53.5	324.77	133.1	2.37	38	3.38	2.09	0.96
2	0	51	2.72	0.88	99	56	30.2	52.1	409.23	138.4	2.27	46	2.28	1.41	0.36
2	0	64	4.47	1.01	98	20	34.3	61.9	421.97	142.3	2.45	56	5.18	2.83	0.36
2	0	202	4.36	1.29	137	63	38.1	63.5	690.51	139.5	2.42	30	3.41	1.01	0.44
2	0	314	3.28	1.04	36	269	42	66.7	514.11	136.2	2.49	115	2.04	2.92	2.68
2	0	95	3.02	1.59	102	33	40	74.7	680.12	139.7	2.69	48	5.42	1.15	0.5
2	0	82	2.17	0.82	80	46	40	68.9	687.14	137.5	2.6	45	2.38	1.47	0.55
2	0	64	1.27	0.55	52	24	31.8	48	543.89	142.2	1.98	13	2.28	0.42	0.4
2	0	254	6.04	3.18	60	247	35.5	64.7	437.09	125.1	2.39	74	2.98	2.05	0.66
2	4	528	9.09	1.76	81	1406	33.7	57.4	373.23	143.8	2.15	30	2.93	1.82	0.79
2	0	802	3.09	0.59	94	898	32.3	50.4	295.49	135	2.23	94	2.63	2.73	0.79
2	1	368	8.29	1.54	50	532	33.1	53.5	731.9	137.4	2.44	32	3.71	1.88	0.75
2	0	69	5.17	0.52	83	44	38	55	678.12	136.4	2.54	20	2.85	2.26	0.53
2	4	1060	11.55	2.31	98	2690	30.2	62.1	350.95	134	1.94	11	7.11	2.24	0.91
2	0	36	0.96	0.43	54	19	39.1	60	684.94	140	2.31	67	2.08	1.31	0.53
2	0	465	19.42	1.33	131	642	32	53.6	275.72	131.6	2.36	58	2.54	1.99	0.72
2	0	110	6.21	1	86	70	36.5	67.8	809.3	141.9	2.65	62	2.45	1.2	0.57
2	0	96	3.56	1.99	84	34	31.1	69.9	449.49	132.9	2.5	39	3.2	3.56	0.64
2	0	63	6.28	0.78	63	29	30.2	52.9	553.63	142.1	2.17	72	3.37	3.02	0.37
2	2	468	3.77	0.22	56	510	31.1	68.7	755	134.8	2.12	31	11.56	1.19	0.58
2	0	37	1.75	0.38	74	18	32.8	58.8	765.73	140.2	2.4	39	4.48	0.87	0.4
2	0	44	2.95	1.72	49	22	38.6	71.4	397.34	134.1	2.74	62	4.65	3.11	0.47
2	1	103	9.66	1.43	102	110	29.6	58.6	573.89	137.3	2.25	71	2.19	2.5	0.85
2	4	1416	6.79	1.65	76	1671	38	59.9	422.8	137.8	2.33	69	2.78	3.59	1.29
2	0	196	3.56	1.24	67	429	34.4	57.1	486.8	141	2.2	73	3.24	4.25	2.13
2	1	180	14.38	3.06	56	327	34.8	52.7	202.35	141.2	2.36	69	3.17	3.28	0.6
2	0	239	2.56	0.5	67	153	41.8	67.8	919.92	131.5	2.48	36	2.85	0.85	0.5
2	1	92	9.28	3.66	82	124	36.7	69.6	419.43	137.6	2.35	109	3.41	3.83	0.43
2	0	42	1.56	0.74	93	18	41.6	83.1	452.22	140.1	2.96	72	3.46	3.81	0.37
2	1	105	13.46	2.14	43	233	33.2	47.3	686.36	144.9	2.07	121	2.37	3.76	2.88
2	2	1882	9.1	0.84	76	830	32.6	46.3	187.29	149.4	3.26	123	1.98	1.99	0.6
2	2	836	6.95	0.91	76	1971	28.3	42.8	221.91	128.8	1.83	18	8.3	2.72	0.79
2	0	37	2.4	1.06	63	28	37.7	63	184.53	138.7	2.38	57	3.06	3.42	0.48
2	0	157	4.01	0.87	321	112	24	45.7	484.85	127.9	1.98	22	2.64	1.69	0.79
2	0	63	4.24	0.76	119	30	31.8	46.1	564.87	133.8	2.23	36	2.64	1.19	0.7
2	0	151	5.95	1.15	75	112	37.3	72.7	595.77	138.4	2.6	51	2.54	1.86	0.64
2	1	268	4.61	0.88	52	458	37.4	69.1	557.84	138.5	2.16	41	4.68	2.34	0.51
2	0	60	3.43	1.41	67	34	34.9	65.6	480.65	139.9	2.28	31	4.15	3.39	1.2
2	0	35	5.35	1.42	38	27	36.5	62.9	157.47	141.9	3.06	37	2.91	1.38	1.81
2	5	415	8.48	1.04	98	462	42.2	73.8	856.14	157.5	2.4	57	6.2	1.96	0.88
2	4	119	2.71	3.32	37	35	39.2	58.1	508.87	155	2.29	129	2.62	2.48	0.64
2	1	102	16.5	0.53	57	99	37	64.4	329.36	139.7	2.52	69	2.9	6.6	0.49
2	5	521	12.1	3.4	218	255	30.7	57.4	497.68	134.2	2.02	64	4.08	2.49	0.68
2	4	204	12.05	0.67	57	1434	30.8	62.5	388.94	141.1	2.09	48	4.71	2.87	0.32
2	1	99	5.56	1.32	77	57	40.8	66	592.12	132.3	2.28	89	1.74	2.54	0.55
2	0	226	7.26	1.7	70	109	31	55	499.85	144.3	2.24	45	3.08	2.54	2.17
2	0	41	6.26	1.15	66	182	33.8	50.8	557.87	138.4	2.22	40	4.49	2.53	0.51
2	0	45	2.62	0.55	66	21	31.1	60.6	344.02	139.8	2.23	13	2.54	4.77	0.87
2	0	138	10.81	1.07	296	5	37.6	61.6	659.81	136.6	2.15	80	2.37	2.76	1.17
2	0	234	1.58	1.13	69	139	39.4	67.7	610.03	140.6	2.76	38	3.71	2.54	0.52
2	0	128	3.17	1.35	65	59	36.9	74.1	263.87	125.8	2.43	44	2.3	2.32	0.63
2	2	163	32.98	1.02	76	159	32.9	52.1	429.82	137.5	2.63	93	5.48	3.63	0.53
2	4	202	8.1	1.11	67	431	32.2	57.9	486.99	141.3	2.33	60	3.33	3.47	0.74
2	0	61	4.01	0.16	121	46	39.6	80.2	414.43	127.5	2.58	152	2.23	17.74	0.62
2	0	115	8.68	1.22	97	155	32.9	62.9	774.43	145.9	2.28	54	3.23	1.37	0.75
2	2	56	5.59	2.03	51	62	36.6	55.9	268.86	138.5	2.08	148	2.07	2.06	0.88
2	0	118	23.14	2.77	40	53	29.9	69.6	350.63	137.9	2.24	2	1.74	2.06	0.95
2	1	35	5.94	1.23	68	293	32.6	56.2	261.43	138.3	2.11	35	2.48	2.47	0.79
2	4	53	6.25	1.88	49	56	35	59.3	280.89	140.1	2.29	92	2.68	3.39	0.31
2	0	96	6.59	1.23	61	77	30.6	58.9	591.36	132.1	2.14	70	2.54	3.19	0.36
2	0	108	6.59	1.29	248	53	35.5	56.1	936.36	129.8	2.42	24	4.55	1.42	0.47
2	0	57	3.03	1.42	74	19	35.1	63.9	534.72	132.6	2.59	24	4.07	1.2	0.35
2	0	121	4.41	1.57	98	39	35.2	65	375.38	131.2	2.78	43	2.64	1.8	0.58
2	0	109	3.34	0.51	72	83	38.7	67.5	793.84	135.2	2.59	49	4.21	3.2	0.55
2	1	46	3.92	1.33	88	70	34.5	60.3	637.74	139.2	2.35	19	5.83	2.13	0.35
2	5	2641	3.63	0.36	73	1475	36.4	54.1	81.43	149.3	2.56	122	1.41	2.62	0.62
2	0	270	4.79	1.52	78	1112	33.2	54.3	420.18	138.8	2.18	52	4.91	2.4	0.65
2	0	183	4.08	1.29	83	88	35.5	58	559.37	133.5	2.43	39	2.2	1.1	0.64
2	0	120	4.52	1.56	48	51	35.2	59.3	689.27	123.1	2.29	23	4.81	1.51	0.45
2	0	89	3.04	0.53	81	81	33.5	55.5	590.63	133	2.44	34	2.86	0.91	0.71
2	0	90	2.3	0.87	65	53	44.3	87.2	247.65	122.6	2.56	14	3.94	2.04	0.35
2	0	146	1.97	1.35	54	82	34.3	56	475.33	144.1	2.31	37	2.17	2.78	0.08
2	0	213	3.52	1.34	53	145	40.7	66.6	617.83	146	2.59	47	2.51	1.87	1.22
2	0	85	4.34	1.21	64	37	40.7	56.9	768.67	135.2	2.49	32	4.38	0.61	0.26
2	0	182	7.37	0.35	64	105	36.6	56.4	96.38	136.2	2.46	130	1.14	1.14	1.4
2	2	123	10.34	1.51	80	203	25.4	56.3	546.24	123.5	2.22	26	3.64	2.04	1.06
2	1	40	2.36	0.67	49	36	32.7	58.1	183.18	136.5	2.19	44	1.58	2.44	0.68
2	0	162	5.25	1.69	118	60	40.6	65.2	805.9	143.7	2.61	84	1.95	3.5	0.96
2	0	71	0.99	0.36	59	36	32.1	74.8	87.34	132.3	2.22	27	1.95	2.66	0.53
2	0	93	9.73	1.64	96	24	40.4	68	829.95	137.6	2.59	29	3.55	0.94	0.5
2	0	97	5.13	1.27	56	466	35.8	74.9	639.57	135.7	2.41	34	5.88	1.67	0.3
2	0	70	3.13	1.5	67	33	32.5	56	497.14	134.8	2.28	34	4.08	2.05	0.36
2	0	116	6.05	0.65	51	66	35.7	62.5	652.24	144.3	2.31	54	3.16	2.7	0.61
2	0	3502	8.38	0.38	126	2138	36.9	50.3	191.9	136.5	2.79	148	1.33	2.29	0.58
2	0	1473	2.8	0.87	63	2111	36.9	67.1	112.61	137.9	2.24	59	1.74	2.48	1.52
2	0	45	3.81	1.28	73	89	37.1	61.6	463.82	136.6	2.35	47	2.71	3.4	1.17
2	0	117	4.26	1.66	59	78	40.1	65.3	516.76	143.6	2.5	44	3.22	2.53	1.11
2	0	46	3.9	1.13	92	35	43.3	73.3	648.64	139.5	3.13	21	2.19	2.09	0.69
2	4	91	19.44	0.92	68	208	29.4	56.7	288.35	134.1	2.01	66	3.35	7.49	0.86
2	1	161	6.1	1.93	51	177	44.2	68	649.01	136.5	2.51	46	9.46	1.19	0.27
2	0	130	5.96	1.19	56	278	34.5	62.3	433.7	141.7	2.49	89	2.61	3.8	0.61
2	0	924	5.19	0.8	112	289	30.5	48.9	553.46	135.9	2.34	111	2.48	2.01	0.5
2	0	63	5.63	1.16	59	47	33	54.7	475.79	133.7	2.2	25	3.42	1.92	0.39
2	0	636	6.95	2.08	29	490	30.2	44.7	363.86	140.8	2.08	15	2.04	3.56	2.05
2	0	95	6.32	0.92	50	58	40.5	67.1	693.32	132.7	2.72	57	4.61	1.56	0.58
2	4	61	8.86	1.15	72	102	34.5	50.9	327.8	141.1	2.68	67	5.94	2.71	0.64
2	0	83	1.84	0.55	30	39	36.9	57.7	504.17	131.3	2.44	81	2.83	2.07	0.52
2	1	122	15.71	2.3	34	52	36	50.5	475.01	133.4	2.6	77	2.49	2.4	0.35
2	5	124	10.56	0.95	130	241	34.5	56.2	484.33	140.7	2.2	115	2.78	3.17	1.51
2	0	51	16.01	2.13	111	26	30.6	50.1	121.12	148.4	2.55	199	1.47	3.15	0.88
2	1	93	4.6	1.69	48	128	41.5	60.6	518.99	138.4	2.41	102	2.56	3	0.6
2	0	72	2.76	0.38	50	30	35.3	75	735.86	135.1	2.36	42	5.12	0.93	0.28
2	2	37	5.99	2.09	45	38	33.9	49.9	228.97	140.7	2.09	78	3.13	3.03	0.38
2	4	53	7.13	1.21	60	187	35.9	54.5	546.66	138.6	2.21	77	3.17	2.75	0.9
2	0	22	14.45	3.14	56	18	40.2	56.2	308.84	141.4	3.36	129	2.66	3.48	1.28
2	0	162	4.1	0.7	82	78	31.4	56.9	407.09	139.9	2.41	31	5.51	2.25	0.43
2	0	117	3.68	0.65	68	45	33.6	64.4	644.02	132.4	2.31	31	3.13	2.05	0.35
2	0	121	1.87	0.83	53	111	38.3	56.4	480.85	140	2.39	66	4.23	1.13	0.24
2	0	276	12.37	0.56	59	1827	36.3	66.5	228.64	141.3	2.24	49	2.29	3.74	0.81
2	1	48	2.36	0.19	37	23	35.3	69.4	257.54	145.9	2.2	74	2.16	2.09	0.39
2	2	67	4.15	2.59	71	73	43.9	78.6	433.89	134.2	2.49	81	3.44	3.11	0.56
2	0	30	1.22	0.72	43	16	41.7	67	245.4	134.9	2.85	43	2.45	1.42	0.31
2	0	258	5.02	0.54	87	142	36.1	59.4	630.56	141.9	2.6	48	3.87	1.26	1.03
2	0	285	3.33	1.23	59	675	31.2	61.1	299.68	135.2	2.17	51	2.21	2.98	2.1
2	0	86	7.68	1.23	122	79	30.9	51	633.45	130.1	2.16	42	2.05	1.88	0.64
2	0	124	9.04	0.94	74	48	42.6	64.1	975.05	146.7	3.06	88	3.53	0.94	0.95
2	0	60	4.2	1.09	67	27	35.9	66.7	313.35	137.4	2.21	102	1.67	3.34	1.06
2	0	137	5.28	1.44	51	146	36.6	66.2	553.01	139.4	2.38	32	2.89	2.86	0.68
2	0	116	3.89	0.94	63	522	31.1	55.7	376.84	141.7	2.17	34	3.44	2.32	0.64
2	0	426	8.74	1.05	68	1484	27.8	52.3	301.34	143.4	2.03	9	4.61	1.85	0.67
2	0	57	8.17	2.14	89	25	40	72.9	641.46	133.8	2.54	48	4.11	2.69	1.17
2	0	613	6.57	1.76	72	547	32.5	57.3	457.64	136.4	2.22	30	9.55	2.74	1.19
2	0	86	4.03	1.64	58	81	37.1	64.6	464.23	132.8	2.44	46	1.49	4.82	1.11
2	2	206	16.78	1.81	93	81	28	56.3	571.08	129.3	2.18	45	5.29	1.24	0.41
2	0	179	3.23	0.84	59	237	35.9	65.3	260.99	133.5	2.36	11	2.49	3.16	1.57
2	0	50	4.5	0.84	109	32	34.5	62.9	463.91	133.6	2.48	38	3.81	1.85	0.44
2	2	35	2.17	4.33	17	30	40.6	59.9	411.54	137.9	2.7	100	2.98	4.31	0.73
2	0	70	1.71	0.4	82	18	30	59.3	475.15	132.6	2.3	67	2.31	3.47	1.15
2	4	234	6.92	1.41	69	658	40.2	69.8	456.43	140.7	2.36	80	2.96	4.59	1.4
2	0	189	3.15	1.43	85	55	41.3	68.2	973.63	143.4	2.76	44	4.09	1.87	1.35
2	0	61	5.29	0.89	156	30	40.4	61.3	362.03	125.2	2.5	38	2.13	2.12	0.67
2	0	181	4.95	1.07	60	167	30	55.6	412.66	138	2.14	66	1.89	4.02	2.06
2	0	59	3.6	2.5	44	29	35.2	51.1	299.78	140.6	2.51	31	3.29	1.91	0.59
2	0	149	3.97	1.12	81	135	31.4	64.6	273.69	129.7	2.34	31	4.98	1.74	0.44
2	0	138	4.88	0.52	157	58	31.5	62.7	582.8	134.4	2.16	72	2.38	2.34	0.8
2	0	45	3.54	0.96	55	48	44	71.6	506.47	135	2.88	44	4.11	3.78	0.71
2	0	66	5.66	0.51	140	22	35.2	50.9	739	152.3	2.26	65	3.37	1.77	0.48
2	0	293	3.97	1.33	67	222	44.5	68.3	747.81	137.7	2.71	75	3.45	2.4	0.64
2	0	1055	3.84	2.51	77	2630	33.8	56.5	256.6	139	2.28	26	2.16	3.14	1.47
2	0	152	3.96	1.52	112	94	41.9	72.5	704.11	135.4	3.12	45	2.13	3.3	0.89
2	3	96	12.86	1.84	145	139	27.6	44.1	392.27	142.1	2.32	76	3.44	2.41	0.5
2	0	309	7.44	2.62	95	714	30.8	59.6	195.54	136.6	2.03	67	2.4	2.79	0.79
2	0	128	6.1	1.17	69	119	30.2	57.5	607.38	137.7	2.12	34	1.84	0.61	0.32
2	0	599	4.75	1.04	76	442	34.5	64	178.96	133.2	2.29	25	2.69	2.89	0.95
2	1	104	7.57	0.64	50	859	35.5	61.3	255.78	136.9	2.18	19	5.14	2.7	0.19
2	2	135	6.2	0.74	69	321	35.9	55	203.15	141.6	2.49	44	3.26	3.18	0.64
2	0	139	1.67	0.26	67	45	32	57.6	435.52	136.9	2.23	63	2.29	3.64	0.78
2	0	910	3.08	0.44	65	630	35.7	58	614.14	139.5	2.29	43	3.07	1.64	1.32
2	0	80	7.03	2.99	84	558	36.7	56.8	127.93	135.6	2.22	109	1.06	3.41	2.99
2	0	131	8.08	1.46	14	190	35.2	54.2	123.55	133.3	2.23	180	1.25	5.06	0.82
2	0	172	10.53	2.05	63	135	28	59.9	288.5	133.2	2.22	76	1.77	4.33	1.1
2	0	42	7.85	0.88	43	72	37.6	62.5	278.9	138.9	2.37	125	1.82	3.4	0.6
2	2	156	7.37	1.17	47	642	34.7	59.3	533.77	138.9	2.22	34	3.62	2.71	0.57
2	0	139	2.82	0.63	66	73	40.8	64.7	714.38	135.7	2.62	23	2.63	1.2	0.27
2	5	4558	7.65	0.33	118	2720	37	54.4	80.53	143.7	2.53	163	1.84	1.66	1.77
2	0	28	3.4	1.01	104	15	29.6	43.9	211.62	132.3	2.11	35	2.08	1.98	0.49
2	0	68	3.83	2.07	68	33	38.1	70.9	571.42	132.7	2.62	10	2.98	2.39	0.56
2	0	222	5.67	1.31	149	143	33	53.2	781.7	135	2.38	62	2.78	2.02	0.52
2	0	1993	9.38	2.33	62	4453	34.6	53.3	204.74	136.2	1.95	14	5.05	1.83	0.8
2	5	144	7.2	0.86	57	1032	33.5	59.5	272.29	139.4	2.13	50	2.21	4.9	0.93
2	0	182	2.22	1.85	83	107	32.5	44.5	745.22	122.4	2.09	49	2.42	1.52	0.85
2	0	93	2.88	1.19	68	37	37.5	67.1	644	140.7	2.66	70	2.55	1.69	0.64
2	0	203	5.52	1.54	63	860	29.5	52.9	503.1	131.9	2.16	11	6.93	3.32	0.83
2	0	871	5.21	0.54	61	1304	36	62.6	259.1	133	2.17	51	2.3	3.18	1.02
2	0	93	2.46	1.33	109	48	34.3	53.6	884.08	138.7	2.43	63	1.84	1.45	0.76
2	0	62	0.82	0.87	50	34	33.8	58.3	340.6	140.4	2.32	13	4.38	1.72	0.41
2	0	366	5	1.53	70	539	29	57.4	290.98	136.3	2.16	25	2.77	3.04	1.25
2	0	92	1.88	0.58	42	64	42	68.9	626.79	133.5	2.5	26	2.63	3.23	0.92
2	0	94	4.48	0.36	276	30	33.2	49.5	876.06	133.3	2.44	70	3.06	1.91	1.14
2	1	176	12.24	2.08	76	94	38.1	73.4	893.94	115.4	2.47	42	2.62	1.19	0.46
2	0	1493	2.42	0.41	72	595	35.9	65.3	278.93	140.5	2.45	35	1.53	2.46	1.28
2	0	118	1.35	0.58	115	64	37	69.3	418.57	135.1	2.53	45	5.08	2.05	0.61
2	0	320	3.5	1.58	65	467	33.9	64.6	349.86	138.9	2.18	38	3.56	5.35	0.9
2	0	128	1.41	0.97	69	57	36.8	55.3	721.03	143.1	2.52	69	4.72	0.96	0.41
